# Supplementary material for: Investigation of Gut Bacterial Communities of Asian Citrus Psyllid (Diaphorina citri) Reared on Different Host Plants
Source: Insects. 2022 Aug 2;13(8):694. doi: 10.3390/insects13080694 (PMC9409139; doi:10.3390/insects13080694)
Supplement: Supplementary file 1 [file insects-13-00694-s001.zip]

Archive with 1 entries (1 files):
- insects-1744794-supplementary.pdf
